# Supplementary material for: Equivocal PI-RADS Three Lesions on Prostate Magnetic Resonance Imaging: Risk Stratification Strategies to Avoid MRI-Targeted Biopsies
Source: J Pers Med. 2020 Dec 10;10(4):270. doi: 10.3390/jpm10040270 (PMC7768373; doi:10.3390/jpm10040270)
Supplement: Supplementary file 1 [file jpm-10-00270-s001.zip]

Archive with 3 entries (3 files):
- Suppl. Table 1._FINAL.xlsx
- Suppl. Table 2._FINAL.xlsx
- Suppl. Table 3._FINAL.docx
