# Supplementary material for: Equivocal PI-RADS Three Lesions on Prostate Magnetic Resonance Imaging: Risk Stratification Strategies to Avoid MRI-Targeted Biopsies
Source: J Pers Med. 2020 Dec 10;10(4):270. doi: 10.3390/jpm10040270 (PMC7768373; doi:10.3390/jpm10040270)
Supplement: Supplementary file 1 [file jpm-10-00270-s001.zip › Suppl. Table 1._FINAL.xlsx]

## Sheet: Sheet2
	Threshold	No. of TBx sessions			No. of ISUP grade 1 PCa			No. of ISUP grade ≥2 PCa			No. of ISUP grade ≥2 with CR and/or IDC PCa			No. of ISUP grade ≥3 PCa
	Largest diameter of index lesion	Performed	Avoided (% total)		Detected	Not detected (% total)		Detected	Missed diagnosis (% total)		Detected	Missed diagnosis (% total)		Detected	Missed diagnosis (% total)
	Biopsy all patients	292	0 (0%)		53	0 (0%)		39	0 (0%)		20	0 (0%)		10	0 (0%)
	Monitor all patients	0	292 (100%)		0	53 (100%)		0	39 (100%)		0	20 (100%)		0	10 (100%)
	≥1mm	292	0 (0%)		53	0 (0%)		39	0 (0%)		20	0 (0%)		10	0 (0%)
	≥2mm	292	0 (0%)		53	0 (0%)		39	0 (0%)		20	0 (0%)		10	0 (0%)
	≥3mm	290	2 (1%)		51	2 (4%)		39	0 (0%)		20	0 (0%)		10	0 (0%)
	≥4mm	289	3 (1%)		50	3 (6%)		39	0 (0%)		20	0 (0%)		10	0 (0%)
	≥5mm	281	11 (4%)		48	5 (9%)		38	1 (3%)		19	1 (5%)		10	0 (0%)
	≥6mm	273	19 (7%)		43	10 (19%)		38	1 (3%)		19	1 (5%)		10	0 (0%)
	≥7mm	263	29 (10%)		39	14 (26%)		37	2 (5%)		18	2 (10%)		9	1 (10%)
	≥8mm	251	41 (14%)		37	16 (30%)		34	5 (13%)		17	3 (15%)		8	2 (20%)
	≥9mm	233	59 (20%)		30	23 (43%)		32	7 (18%)		15	5 (25%)		8	2 (20%)
	≥10mm	217	75 (26%)		28	25 (47%)		31	8 (21%)		15	5 (25%)		8	2 (20%)
	≥11mm	190	102 (35%)		23	30 (57%)		27	12 (31%)		14	6 (30%)		8	2 (20%)
	≥12mm	170	122 (42%)		19	34 (64%)		24	15 (38%)		14	6 (30%)		8	2 (20%)
	≥13mm	129	163 (56%)		13	40 (75%)		16	23 (59%)		12	8 (40%)		7	3 (30%)
	≥14mm	96	196 (67%)		10	43 (81%)		14	25 (64%)		10	10 (50%)		6	4 (40%)
	≥15mm	76	216 (74%)		10	43 (81%)		11	28 (72%)		8	12 (60%)		4	6 (60%)
	≥16mm	57	235 (80%)		6	47 (89%)		7	32 (82%)		5	15 (75%)		2	8 (80%)
	≥17mm	46	246 (84%)		6	47 (89%)		7	32 (82%)		5	15 (75%)		2	8 (80%)
	≥18mm	37	255 (87%)		5	48 (91%)		5	34 (87%)		3	17 (85%)		2	8 (80%)
	≥19mm	30	262 (90%)		4	49 (92%)		5	34 (87%)		3	17 (85%)		2	8 (80%)
	≥20mm	28	264 (90%)		3	50 (94%)		5	34 (87%)		3	17 (85%)		2	8 (80%)
