# Supplementary material for: Equivocal PI-RADS Three Lesions on Prostate Magnetic Resonance Imaging: Risk Stratification Strategies to Avoid MRI-Targeted Biopsies
Source: J Pers Med. 2020 Dec 10;10(4):270. doi: 10.3390/jpm10040270 (PMC7768373; doi:10.3390/jpm10040270)
Supplement: Supplementary file 1 [file jpm-10-00270-s001.zip › Suppl. Table 2._FINAL.xlsx]

## Sheet: Sheet2
	Threshold	No. of TBx procedures			No. of ISUP grade 1 PCa			No. of ISUP grade ≥2 PCa			No. of ISUP grade ≥2 with CR and/or IDC PCa			No. of ISUP grade ≥3 PCa
	Largest lesion diameter	Performed	Avoided		Detected	Not detected		Detected	Missed diagnosis		Detected	Missed diagnosis		Detected	Missed diagnosis
	Biopsy all lesions	525	0		65	0		43	0		20	0		10	0
	Monitor all lesions	0	525		0	65		0	43		0	20		0	10
	≥1mm	525	0		65	0		43	0		20	0		10	0
	≥2mm	525	0		65	0		43	0		20	0		10	0
	≥3mm	522	3		62	3		43	0		20	0		10	0
	≥4mm	516	9		58	7		42	1		19	1		10	0
	≥5mm	505	20		54	11		42	1		19	1		10	0
	≥6mm	492	33		50	15		41	2		19	1		10	0
	≥7mm	478	47		45	20		40	3		18	2		9	1
	≥8mm	451	74		42	23		37	6		17	3		8	2
	≥9mm	406	119		31	34		34	9		14	6		7	3
	≥10mm	364	161		27	38		33	10		14	6		7	3
	≥11mm	298	227		20	45		27	16		12	8		6	4
	≥12mm	240	285		18	47		24	19		12	8		6	4
	≥13mm	168	357		11	54		16	27		10	10		5	5
	≥14mm	120	405		9	56		14	29		8	12		4	6
	≥15mm	90	435		9	56		10	33		6	14		2	8
	≥16mm	65	460		6	59		6	37		4	16		1	9
	≥17mm	50	475		6	59		6	37		4	16		1	9
	≥18mm	41	484		5	60		4	39		2	18		1	9
	≥19mm	33	492		4	61		4	39		2	18		1	9
	≥20mm	30	495		3	62		4	39		2	18		1	9
